# Supplementary material for: Estimation of Beta-Blocker Consumption in the Urban Population Using the Wastewater-Based Epidemiology Approach
Source: Molecules. 2026 Apr 9;31(8):1249. doi: 10.3390/molecules31081249 (PMC13119527; doi:10.3390/molecules31081249)
Supplement: Supplementary file 1 [file molecules-31-01249-s001.zip]

Archive with 1 entries (1 files):
- molecules-4174782-supplementary.pdf
